# Supplementary material for: Postnatal cytomegalovirus infection and bronchopulmonary dysplasia in very low birth weight infants: Influence of diagnostic criteria and viral load in a propensity score–matched cohort study
Source: PLoS One. 2026 Apr 15;21(4):e0346905. doi: 10.1371/journal.pone.0346905 (PMC13082651; doi:10.1371/journal.pone.0346905)
Supplement: S1 File — (XLSX) [file pone.0346905.s001.xlsx]

## Sheet: Sheet1
Number	Male	GA	BW	Duration of hospitalization	Hospitalization cost	Cesarean delivery	Premature rupture of membranes	CMV load	pCMV	EOS	1-min Apgar score	5-min Apgar score	SGA	Days of IMV	Days of respiratory support	BPD2001	Stage per 2001 NICHD BPD criteria	BPD 2018	Stage per 2018 NICHD BPD definition	BPD 2019	Stage per 2019 NDN BPD criteria	treatment	Surfactant administration	Intubation in the delivery room	PDA	hsPDA	Pulmonary hemorrhage	LOS	NEC	Grade 3 or 4 IVH	RBC transfusion require	RBC transfusions	Received diuretic	Received glucocorticosteroids
1	1	29	1150	60	62431.8	1	0	NA	0	0	9	9	0	5	32	1	1	0	0	0	0	0	0	0	1	1	0	1	0	0	1	2	1	0
2	1	28	1150	63	76445.7	0	0	NA	0	1	8	8	0	0	51	1	1	0	0	0	0	0	0	0	1	1	0	0	0	0	1	2	0	0
3	1	28	1200	54	43794.1	0	0	NA	0	0	4	8	0	0	8	0	0	0	0	0	0	0	1	0	1	1	0	0	0	0	1	1	0	0
4	1	28	1190	56	60451.5	1	0	NA	0	0	9	9	0	0	31	1	1	0	0	0	0	0	0	0	0	0	0	1	0	0	1	3	0	0
5	0	30	1050	51	40079.8	1	1	NA	0	0	9	10	0	0	4	0	0	0	0	0	0	0	0	0	0	0	0	0	0	0	1	1	0	0
6	1	27	980	88	93362.1	0	0	NA	0	0	10	10	0	3	40	1	1	0	0	0	0	0	0	0	1	1	0	1	1	0	1	4	0	0
7	0	27	940	78	92010.6	1	1	NA	0	0	4	7	0	17	71	1	2	1	1	1	1	0	1	1	1	1	1	0	0	0	1	4	1	1
8	1	29	1200	50	41051.6	0	1	NA	0	1	10	10	0	0	30	1	1	0	0	0	0	0	0	0	1	1	0	0	0	0	0	0	0	0
9	0	27	820	80	88339.6	0	1	NA	0	1	4	6	0	5	57	1	1	0	0	0	0	0	1	1	1	1	1	1	1	0	1	4	0	0
10	1	29	1000	65	56160.1	1	0	NA	0	0	9	10	0	0	8	0	0	0	0	0	0	0	0	0	0	0	0	0	0	0	0	0	0	0
11	0	28	1100	52	53732.4	1	0	NA	0	0	8	8	0	1	3	0	0	0	0	0	0	0	1	1	0	0	0	0	0	0	1	1	0	0
12	0	30	1150	39	23267.8	1	0	NA	0	0	10	10	0	0	2	0	0	0	0	0	0	0	0	0	1	1	0	0	0	0	0	0	0	0
13	0	26	830	74	110669	0	0	NA	0	0	5	8	0	5	42	1	1	0	0	0	0	0	1	1	0	0	0	1	1	0	1	2	0	0
14	1	28	1070	56	70751.8	0	1	NA	0	0	9	10	0	0	40	1	1	0	0	0	0	0	0	0	0	0	0	0	0	0	1	1	0	0
15	1	26	1040	79	111025	0	0	NA	0	0	5	7	0	1	63	1	1	0	0	0	0	0	1	1	1	1	0	1	0	0	1	1	1	1
16	1	27	1010	82	97383.8	0	0	NA	0	0	9	9	0	0	73	1	2	1	1	1	1	0	0	0	1	1	0	0	0	0	1	1	1	0
17	0	28	1085	57	55353.2	1	1	NA	0	0	4	9	0	0	6	0	0	0	0	0	0	0	0	0	0	0	0	0	0	0	0	0	0	0
18	0	28	1110	51	50994.9	1	0	NA	0	0	10	10	0	0	18	0	0	0	0	0	0	0	0	0	1	1	0	0	0	0	0	0	0	0
19	1	27	890	93	102013	0	0	NA	0	0	8	9	0	0	36	1	1	0	0	0	0	0	0	0	1	1	0	1	0	0	1	3	0	0
20	1	26	1000	101	124158	0	1	NA	0	0	6	8	0	2	60	1	1	0	0	0	0	0	1	1	0	0	0	0	0	0	1	1	1	0
21	1	26	1010	100	111701	0	0	NA	0	0	9	10	0	0	48	1	1	0	0	0	0	0	1	0	0	0	0	0	0	0	1	2	0	0
22	1	25	1190	68	84291.1	0	1	NA	0	0	8	10	0	0	29	1	1	0	0	0	0	0	1	0	1	1	0	0	0	0	0	0	0	0
23	0	29	990	67	66144.5	1	0	NA	0	0	9	10	0	0	13	0	0	0	0	0	0	0	1	0	0	0	0	0	0	0	0	0	0	0
24	1	28	1330	46	41639.8	0	0	NA	0	0	10	10	0	0	2	0	0	0	0	0	0	0	0	0	1	0	0	0	0	0	0	0	0	0
25	1	27	890	87	121450	1	1	NA	0	0	8	10	0	0	55	1	1	0	0	0	0	0	1	0	1	1	0	1	0	0	1	3	1	0
26	1	29	1150	75	65413.2	1	0	NA	0	0	9	9	0	0	15	0	0	0	0	0	0	0	1	0	1	0	0	0	0	0	1	4	0	0
27	1	28	1150	58	57124.1	0	0	NA	0	0	8	10	0	0	18	0	0	0	0	0	0	0	0	0	1	1	0	0	0	0	1	1	0	0
28	1	29	1250	68	90874.2	0	1	NA	0	0	9	10	0	0	41	1	1	0	0	0	0	0	0	0	0	0	0	0	0	0	0	0	0	0
29	1	27	1060	69	100838	1	1	NA	0	0	9	9	0	0	44	1	1	0	0	0	0	0	1	0	1	1	0	0	0	0	0	0	0	0
30	0	28	975	85	113264	1	1	NA	0	0	5	9	0	0	61	1	1	1	1	1	2	0	0	0	1	1	0	0	0	0	1	1	1	0
31	1	28	870	64	83630.6	1	1	NA	0	0	10	10	0	0	36	1	1	0	0	0	0	0	0	0	0	0	0	0	0	0	0	0	0	0
32	1	29	1180	61	86300.1	1	0	NA	0	0	10	10	0	0	32	1	1	0	0	0	0	0	1	0	0	0	0	0	0	0	1	1	0	0
33	0	27	1100	107	146763	0	0	NA	0	0	9	10	0	0	100	1	1	1	2	1	2	0	0	0	1	1	0	1	0	0	0	0	1	1
34	0	27	640	97	143487	1	0	NA	0	0	3	9	1	9	94	1	2	1	1	1	2	0	1	1	1	1	0	0	0	0	0	4	0	0
35	1	26	850	101	185937	0	0	NA	0	0	8	9	0	19	90	1	2	1	1	1	1	0	1	1	0	0	1	1	1	0	1	7	1	1
36	1	26	830	77	124149	0	1	NA	0	0	5	9	0	15	80	1	2	1	1	1	1	0	1	1	1	1	0	1	0	0	1	3	1	1
37	0	25	840	92	125430	0	0	NA	0	0	8	9	0	0	68	1	1	0	0	0	0	0	0	0	1	0	0	0	0	0	1	3	0	0
38	0	26	775	96	140885	1	0	NA	0	0	1	8	0	7	90	1	2	1	2	1	2	0	1	1	1	1	0	0	0	0	1	4	1	0
39	1	28	940	63	92290.1	1	0	NA	0	0	10	10	0	0	34	1	1	0	0	0	0	0	0	0	1	0	0	0	0	0	0	0	0	0
40	0	32	900	49	50990.9	1	1	NA	0	0	8	10	1	0	0	0	0	0	0	0	0	0	0	0	1	0	0	0	0	0	0	0	0	0
41	0	30	1305	41	57135.4	1	1	NA	0	0	9	10	0	0	8	0	0	0	0	0	0	0	0	0	0	0	0	0	0	0	0	0	0	0
42	1	30	1490	41	53990.8	1	0	NA	0	0	8	9	0	0	8	0	0	0	0	0	0	0	1	0	0	0	0	0	0	0	0	0	0	0
43	1	29	1390	45	50569	1	1	NA	0	0	10	10	0	0	3	0	0	0	0	0	0	0	0	0	1	0	0	0	0	0	0	0	0	0
44	1	26	1200	94	80078.2	0	1	NA	0	0	5	7	0	1	69	1	2	1	1	1	1	0	1	1	1	1	0	0	0	0	0	0	1	0
45	1	30	1330	45	57942.3	1	0	NA	0	0	9	9	0	0	2	0	0	0	0	0	0	0	1	0	0	0	0	0	0	0	0	0	0	0
46	0	28	1240	66	101127	1	1	NA	0	0	9	9	0	0	58	1	2	1	1	1	1	0	1	0	0	0	0	0	0	0	0	0	1	0
47	0	28	1100	68	98476.5	0	0	NA	0	1	10	10	0	0	35	1	1	0	0	0	0	0	1	0	1	1	0	0	0	0	0	0	0	0
48	1	29	1400	77	91059.6	0	1	NA	0	0	10	10	0	0	14	0	0	0	0	0	0	0	0	0	0	0	0	1	0	0	0	0	1	0
49	1	32	1370	24	46275.3	1	0	NA	0	0	9	10	0	0	2	0	0	0	0	0	0	0	1	0	0	0	0	1	1	0	1	1	0	0
50	0	30	1560	37	44017.4	1	0	NA	0	0	9	10	0	0	0	0	0	0	0	0	0	0	0	0	1	0	0	1	0	0	0	0	0	0
51	0	29	1115	84	137864	1	1	NA	0	1	6	8	0	5	83	1	2	1	1	1	1	0	1	1	1	1	0	1	0	0	1	2	1	0
52	0	26	790	78	114383	0	1	NA	0	0	9	10	0	0	61	1	1	0	0	0	0	0	0	0	0	0	0	0	0	0	0	0	0	0
53	1	34	1210	53	62051.3	1	0	NA	0	0	8	9	1	0	2	0	0	0	0	0	0	0	0	0	0	0	0	1	0	0	0	0	0	0
54	0	30	1180	83	107957	1	1	NA	0	0	10	10	0	0	11	0	0	0	0	0	0	0	0	0	1	0	0	1	1	0	1	2	0	0
55	1	27	810	99	176883	1	0	NA	0	1	4	6	0	23	76	1	2	1	1	1	1	0	1	0	1	1	0	1	0	0	1	8	1	1
56	1	24	820	51	202508	0	1	NA	0	0	9	9	0	7	84	1	2	1	1	1	1	0	1	0	1	1	0	1	0	0	1	6	1	0
57	1	26	950	116	217652	0	1	NA	0	0	4	9	0	18	84	1	2	1	1	1	1	0	1	1	1	1	1	1	0	0	1	8	0	0
58	1	27	775	77	158036	1	0	NA	0	0	6	8	0	20	60	1	1	0	0	0	0	0	1	1	1	1	0	1	1	0	1	9	0	0
59	0	27	1065	72	99659.9	1	1	NA	0	0	9	9	0	0	24	0	0	0	0	0	0	0	1	0	1	1	0	0	0	0	0	0	0	0
60	1	29	1090	65	97360.3	1	0	NA	0	0	8	10	0	0	36	1	1	0	0	0	0	0	1	0	0	0	0	1	0	0	1	1	1	0
61	1	29	920	68	96091.2	1	0	NA	0	0	9	5	1	2	23	0	0	0	0	0	0	0	1	0	1	0	0	1	0	0	1	2	0	0
62	1	29	910	80	123680	1	1	NA	0	0	5	10	0	3	59	1	2	1	1	1	1	0	0	0	0	0	0	1	0	0	1	3	0	0
63	0	26	640	93	166955	1	0	NA	0	0	9	9	0	8	77	1	2	1	1	1	1	0	1	1	1	1	0	1	1	0	1	4	0	0
64	1	29	1030	87	133338	1	0	NA	0	0	9	10	0	4	65	1	2	1	2	1	2	0	1	0	1	0	0	0	0	0	0	0	0	0
65	1	23	675	110	211618	1	1	NA	0	1	1	6	0	45	107	1	2	1	1	1	1	0	1	1	1	1	0	1	0	0	1	4	0	1
66	1	28	935	93	122295	1	1	NA	0	1	9	10	0	0	91	1	2	1	1	1	1	0	0	0	1	1	0	0	0	0	0	0	1	0
67	0	29	870	60	90158.2	1	0	NA	0	0	9	10	0	0	31	1	1	0	0	0	0	0	1	0	0	0	0	0	0	0	0	0	0	0
68	0	25	710	108	178110	0	1	NA	0	0	8	9	0	0	99	1	2	1	2	1	2	0	1	0	1	1	0	1	0	0	1	4	1	0
69	1	28	1100	68	81757.4	0	0	NA	0	0	9	10	0	0	15	0	0	0	0	0	0	0	0	0	0	0	0	0	0	0	0	0	0	0
70	1	28	760	98	138432	1	0	NA	0	0	5	10	1	0	61	1	2	1	1	1	1	0	1	0	1	0	0	0	0	0	1	1	1	0
71	1	24	650	116	211055	1	0	NA	0	0	6	9	0	10	113	1	2	1	2	1	2	0	1	1	1	1	0	1	0	0	1	9	1	0
72	0	28	1015	65	101366	1	0	NA	0	0	9	10	0	4	38	1	1	0	0	0	0	0	1	0	1	1	0	1	0	0	1	1	0	0
73	0	29	870	66	106277	1	0	NA	0	0	4	7	0	3	63	1	2	1	1	1	1	0	1	1	0	0	0	0	0	0	1	1	1	0
74	0	28	770	66	98885.2	1	0	NA	0	0	9	10	0	0	62	1	2	1	1	1	1	0	1	0	0	0	0	0	0	0	0	0	1	0
75	0	26	840	92	163674	1	0	20400000	1	1	3	3	1	34	82	1	2	1	1	1	2	1	1	1	1	1	0	1	0	1	1	7	0	1
76	0	29	1450	62	63304	1	0	57700	1	0	10	10	0	0	30	1	1	0	0	0	0	1	0	0	0	0	0	0	0	0	1	2	0	0
77	0	29	1050	74	76201	1	0	852000	1	0	10	10	0	0	28	1	2	1	1	1	1	1	0	0	0	0	0	1	0	0	1	2	1	0
78	0	28	1100	60	55261	0	1	1550000	1	0	10	10	0	0	10	0	0	0	0	0	0	1	0	0	0	0	0	1	0	0	1	2	1	0
79	1	28	1200	74	86595	0	1	1720	1	1	6	8	0	5	45	1	1	0	0	0	0	0	0	0	0	0	0	1	0	0	1	4	1	0
80	1	29	1000	77	102054	0	1	706000	1	0	10	10	1	6	32	1	2	1	1	1	1	1	0	0	0	0	0	1	0	0	1	5	0	0
81	1	28	1150	111	101617	1	1	49300	1	0	10	10	0	0	100	1	2	1	2	1	1	0	0	0	0	0	0	1	0	0	1	2	1	1
82	0	28	1450	76	100309	1	0	1920000	1	0	8	9	0	0	59	1	2	1	1	1	1	1	1	0	1	0	0	1	1	0	1	3	1	0
83	0	28	1400	75	97450	1	0	1770000	1	0	6	8	0	0	66	1	2	1	1	1	1	1	1	0	1	1	0	1	1	0	1	3	1	0
84	1	27	955	86	97580	0	1	64400	1	0	9	10	0	0	34	1	2	1	1	1	1	0	0	0	0	0	0	1	0	0	1	1	0	0
85	0	27	975	79	116797	0	0	51300	1	0	6	7	0	5	51	1	1	0	0	0	0	1	1	0	1	1	0	1	0	1	1	4	1	0
86	0	30	1050	49	58576	1	0	2590000	1	0	6	10	1	0	3	0	0	0	0	0	0	0	0	0	0	0	0	1	0	0	0	2	0	0
87	1	27	900	92	102186	0	1	24500000	1	0	10	10	0	0	89	1	2	1	1	1	2	0	1	0	0	0	0	1	0	0	1	4	0	0
88	1	31	1430	39	50229	0	1	489000	1	0	7	9	0	0	11	0	0	0	0	0	0	0	1	0	1	0	0	1	0	0	1	1	0	0
89	0	28	1200	56	62061	1	1	13200	1	0	6	8	0	0	39	1	1	0	0	0	0	0	1	0	0	0	0	1	0	0	1	1	0	0
90	0	28	1070	77	85483	0	1	98500	1	0	5	9	0	0	34	1	2	0	0	0	0	0	1	0	1	1	0	0	0	0	0	0	0	0
91	1	28	1180	69	87196	1	1	2830	1	0	9	9	0	0	66	1	2	1	1	1	1	0	0	0	0	0	0	1	0	0	0	0	0	0
92	1	28	1080	55	70732	1	1	2030	1	0	9	10	0	0	17	0	0	0	0	0	0	0	1	0	0	0	0	1	0	0	1	1	1	0
93	1	30	1300	44	52928	0	0	56900	1	0	9	9	0	0	13	0	0	0	0	0	0	0	0	0	1	0	0	0	0	0	1	1	0	0
94	1	28	1130	87	125684	1	0	478000	1	0	5	8	0	1	70	1	2	1	2	1	2	0	1	1	1	1	0	1	0	0	1	2	1	1
95	1	28	1170	68	85171	0	1	103000	1	0	9	10	0	0	34	1	1	0	0	0	0	0	0	0	0	0	0	0	0	0	1	1	0	0
96	0	27	890	101	169314	1	1	269000	1	0	6	8	0	27	69	1	2	1	1	1	1	0	1	1	1	1	1	1	1	0	1	5	1	1
97	0	26	1000	96	144516	0	0	15200000	1	0	5	7	0	1	83	1	2	1	1	1	2	1	1	1	1	1	0	1	0	0	1	2	1	1
98	0	29	1115	65	79878	1	0	109000	1	0	7	9	0	0	23	0	0	0	0	0	0	0	1	0	1	1	0	0	0	0	0	0	0	0
99	0	29	1075	61	69403	1	0	3750	1	0	9	9	0	1	42	1	1	0	0	0	0	0	1	0	0	0	0	0	0	0	0	0	0	0
100	1	28	1250	77	88929	1	1	18000	1	1	9	9	0	0	38	1	1	0	0	0	0	0	1	0	0	0	0	1	0	0	1	1	0	0
101	1	26	1050	99	147990	0	0	3850000	1	1	2	7	0	1	94	1	2	1	1	1	1	1	1	0	1	0	0	1	0	1	1	4	1	1
102	0	27	890	102	151427	0	1	435000	1	0	6	4	0	1	97	1	2	1	2	1	2	0	1	1	0	0	0	1	0	0	1	3	1	1
103	0	29	1180	91	99798	1	1	4060	1	0	10	10	0	0	51	1	2	1	1	1	1	0	0	0	1	0	0	0	0	0	1	2	0	0
104	0	27	1015	71	112658	1	1	2040000	1	1	9	9	0	0	58	1	2	1	1	1	1	0	1	0	1	0	0	1	0	0	1	2	0	0
105	0	29	1150	69	79842	0	1	266000	1	0	10	10	0	0	0	0	0	0	0	0	0	0	0	0	1	0	0	1	0	0	1	2	0	0
106	1	26	900	72	138636	0	0	610000	1	0	9	10	0	1	72	1	2	1	1	1	2	1	1	0	1	1	0	1	1	0	1	5	1	0
107	0	26	750	107	174912	0	1	4830000	1	1	5	8	0	13	84	1	2	1	1	1	2	1	1	1	1	1	0	1	0	0	1	3	1	1
108	1	25	900	31	65375	0	0	+ 3720	1	1	7	9	0	8	80	1	2	1	2	1	2	0	1	1	1	1	0	1	0	1	1	5	1	1
109	1	28	960	81	118460	1	1	+ 1720	1	0	8	9	0	0	47	1	2	1	1	1	1	0	1	1	1	1	0	0	0	0	0	0	0	0
110	1	27	1110	96	135319	0	0	+ 75800	1	1	9	3	0	0	32	1	2	1	1	1	1	0	1	0	1	1	0	0	0	0	1	2	1	1
111	0	27	630	99	166671	1	0	10900000	1	1	2	6	1	18	96	1	2	1	2	1	2	0	1	1	1	1	1	1	0	0	1	6	1	1
112	1	27	1070	112	155601	0	1	+ 7990000	1	0	9	9	0	0	108	1	2	1	2	1	2	0	0	0	0	0	0	1	1	0	1	3	1	1
113	1	26	730	164	308669	1	1	+ 2150000	1	0	3	9	0	47	164	1	2	1	2	1	2	1	1	0	0	0	0	1	0	0	1	9	1	1
114	1	27	1100	120	187451	1	0	9900000	1	0	5	8	0	0	49	1	1	0	0	0	0	1	1	0	1	1	0	0	0	0	0	0	1	0
115	0	29	1190	62	101399	0	0	+ 1390000	1	0	6	9	0	2	12	0	0	0	0	0	0	0	1	0	1	1	0	1	0	0	0	0	0	0
116	0	26	800	124	206825	1	1	+ 20300	1	0	4	7	0	0	113	1	2	1	2	1	2	0	1	0	0	0	0	1	0	0	1	5	0	0
117	1	29	1120	76	111523	1	0	+ 170000	1	0	6	9	0	0	51	1	2	1	1	1	1	1	1	0	0	0	0	1	0	0	1	1	0	0
118	0	29	750	84	114244	1	0	+ 877000	1	0	10	10	1	0	42	1	1	0	0	0	0	0	1	0	0	0	0	1	0	0	1	3	0	0
119	1	24	680	138	257737	0	1	+ 361000	1	0	4	9	0	49	134	1	2	1	2	1	2	1	1	1	1	1	1	1	1	0	1	10	1	0
120	1	30	1490	61	89039	1	1	126000	1	0	9	10	0	0	15	0	0	0	0	0	0	0	1	0	1	1	0	1	0	0	1	2	0	0
121	0	27	735	114	198106	1	0	699	1	0	7	9	0	0	113	1	2	1	2	1	2	0	1	0	1	1	0	1	0	0	1	7	1	0
122	0	26	950	56	114738	0	1	+ 55600	1	0	9	6	0	18	56	1	2	1	2	1	2	0	0	1	1	0	0	1	1	0	1	5	1	1
123	1	28	1300	89	149984	0	1	+ 1290000	1	0	9	10	0	0	89	1	2	1	2	1	2	0	1	0	0	0	0	1	0	0	1	1	1	1
124	1	29	1090	85	129360	1	0	48000000	1	0	9	10	0	0	69	1	2	1	2	1	2	1	1	0	1	1	0	1	0	0	1	1	1	0
125	1	26	615	110	218144	1	0	+ 7410000	1	0	7	8	1	14	108	1	2	1	2	1	2	1	1	1	1	0	0	1	0	0	1	8	1	1
126	0	29	1400	48	57815	0	1	+ 28100	1	0	9	10	0	0	5	0	0	0	0	0	0	0	0	0	0	0	0	0	0	0	0	0	0	0
127	0	29	885	92	146573	1	0	+ 143000	1	0	7	9	0	4	70	1	2	1	2	1	2	1	1	1	0	0	1	1	0	0	1	4	1	0
128	1	30	1260	96	142229	1	0	+ 1470000	1	0	9	10	0	0	66	1	2	1	1	1	2	0	1	0	1	1	0	1	0	0	1	3	1	0
129	1	31	1430	47	54429	1	0	+ 9460	1	0	9	10	0	0	0	0	0	0	0	0	0	0	0	0	1	0	0	0	0	0	0	0	0	0
130	1	31	1370	47	56311	1	0	+ 3290	1	0	9	10	0	0	1	0	0	0	0	0	0	0	0	0	1	0	0	0	0	0	0	0	0	0
131	1	30	830	73	95689	1	0	+ 12200	1	0	9	10	1	0	42	1	2	1	1	1	2	0	0	0	0	0	0	0	0	0	0	0	0	0
132	1	29	1550	77	130740	1	1	+ 20100	1	0	5	8	0	2	66	1	2	1	2	1	2	1	1	1	1	0	0	1	1	0	1	3	1	0
133	1	31	1170	65	80974	1	0	+ 2090000	1	0	9	10	0	0	10	0	0	1	1	1	1	1	0	0	0	0	0	1	0	0	0	0	0	0
134	1	27	925	89	141066	1	0	+ 2190000	1	0	7	9	0	5	82	1	2	1	1	1	1	0	1	0	1	0	1	1	0	0	1	4	1	0
135	1	27	930	90	142202	1	0	+ 209000	1	0	9	10	0	0	85	1	2	1	2	1	2	1	1	0	1	0	0	1	1	0	1	4	0	0
136	1	28	1240	96	131396	1	1	+ 2360000	1	0	9	10	0	0	94	1	2	1	2	1	2	0	0	0	0	0	0	0	0	0	0	0	1	1
137	1	24	660	139	238472	1	0	+ 2230000	1	0	5	9	0	45	114	1	2	1	2	1	2	1	1	1	1	1	1	1	0	0	1	8	1	1
138	1	29	1280	54	66060	1	1	+ 1470	1	0	9	10	0	0	2	0	0	0	0	0	0	0	0	0	1	1	0	1	0	0	1	1	0	0
139	1	26	760	72	189868	1	1	+ 840000	1	0	5	9	0	72	72	1	2	1	2	1	2	1	1	1	1	1	0	1	0	0	1	7	1	1
140	0	30	920	56	77339	1	0	+ 225000	1	0	9	10	0	0	29	1	1	0	0	0	0	0	0	0	1	0	0	0	0	0	0	0	0	0
141	0	29	1030	73	108608	0	1	+ 1290000	1	0	6	7	0	0	55	1	2	1	1	1	1	0	1	0	1	1	0	0	0	0	1	1	0	0
142	1	28	790	86	142995	1	0	+ 6290000	1	0	9	10	1	0	75	1	2	1	2	1	2	1	1	0	1	1	0	1	0	0	1	3	0	0
143	0	26	740	87	153755	1	1	+ 181000	1	0	9	10	0	3	78	1	2	1	1	1	1	1	1	0	0	0	0	1	0	0	1	5	0	0
144	1	29	710	89	131889	1	0	+ 2480000	1	1	9	10	1	9	54	1	2	1	2	1	2	1	0	0	0	0	0	1	0	0	1	4	0	0
145	0	32	1200	50	69760	1	0	+ 5530	1	0	9	10	1	0	36	1	2	1	1	1	1	0	0	0	0	0	0	0	0	0	0	0	0	0
146	0	28	1100	95	154256	0	1	+ 13300000	1	0	9	10	0	2	95	1	2	1	2	1	2	0	0	0	1	0	0	1	0	0	1	3	0	0
147	1	30	930	137	189351	1	0	+ 25900000	1	0	9	10	1	0	88	1	2	1	2	1	2	0	1	0	1	1	0	1	0	0	1	1	1	0
148	0	26	825	105	156589	1	1	+ 196000	1	0	9	10	0	0	95	1	2	1	2	1	2	1	0	0	1	1	0	0	0	0	1	3	1	0
